# Supplementary material for: Novel evidence for oncogenic piRNA‐823 as a promising prognostic biomarker and a potential therapeutic target in colorectal cancer
Source: J Cell Mol Med. 2020 Jun 28;24(16):9028–40. doi: 10.1111/jcmm.15537 (PMC7417729; doi:10.1111/jcmm.15537)
Supplement: Supplementary file 2 — Table S2 [file JCMM-24-9028-s002.xlsx]

## Sheet: Different Gene
Table S2. The expression intensity of 257 differential genes with 1.2-fold or more changes in colorectal cancer cells LoVo before and after piRNA-823 intervention.
Entrez	Gene Symbol	Gene Title	W1956	W1957	W1958	W1959	W1960	W1961	Fold Change	logFC	absolute FC	Regulation	P-value	FDR
2539	G6PD	glucose-6-phosphate dehydrogenase	10.0473	9.77714	9.86622	10.579	10.7004	10.5617	1.64358	0.716843	1.64358	up	4.33703e-08	0.000351381
353322	ANKRD37	ankyrin repeat domain 37	6.95195	6.84883	6.90024	7.58534	7.51171	7.51107	1.55369	0.6357	1.55369	up	2.73254e-08	0.000351381
3576	CXCL8	chemokine (C-X-C motif) ligand 8	4.95965	5.09272	4.94445	5.67983	5.47153	5.58036	1.49309	0.5783	1.49309	up	7.55409e-06	0.00600495
8341	HIST1H2BN	histone cluster 1, H2bn	5.36118	5.33982	5.26466	5.80721	5.81444	5.92382	1.44053	0.526603	1.44053	up	4.33225e-06	0.00537766
51129	ANGPTL4	angiopoietin like 4	5.9033	5.72265	6.05879	6.53351	6.34349	6.3547	1.42964	0.515653	1.42964	up	6.12888e-05	0.0174222
1026	CDKN1A	cyclin-dependent kinase inhibitor 1A (p21, Cip1)	9.03076	9.05112	9.04476	9.58213	9.49188	9.48126	1.39108	0.47621	1.39108	up	2.80183e-08	0.000351381
10202	DHRS2	dehydrogenase/reductase (SDR family) member 2	5.38305	5.51708	5.29751	5.7675	5.81694	5.97668	1.3703	0.454493	1.3703	up	9.57975e-05	0.0208135
6319	SCD	stearoyl-CoA desaturase (delta-9-desaturase)	9.45359	9.38778	9.17968	9.86331	9.88324	9.61171	1.36201	0.445737	1.36201	up	7.38455e-05	0.018908
55757	UGGT2	UDP-glucose glycoprotein glucosyltransferase 2	5.64791	5.69392	5.53386	6.0153	6.05757	6.09098	1.34666	0.429387	1.34666	up	2.75112e-05	0.0111246
57561	ARRDC3	arrestin domain containing 3	6.90648	6.81773	6.83356	7.23792	7.28812	7.30633	1.34245	0.424867	1.34245	up	2.29155e-06	0.00450577
147945	NLRP4	NLR family, pyrin domain containing 4	4.02488	4.01208	3.80466	4.31663	4.46722	4.31292	1.33643	0.418383	1.33643	up	0.000612816	0.0465199
6884	TAF13	TATA-box binding protein associated factor 13	5.36249	5.32759	5.69256	5.90603	5.83447	5.87317	1.329	0.410343	1.329	up	0.000687503	0.0476578
8780	RIOK3	RIO kinase 3	7.1068	6.91258	7.04957	7.54783	7.37043	7.37685	1.32751	0.40872	1.32751	up	4.13336e-05	0.0138927
8553	BHLHE40	basic helix-loop-helix family member e40	7.09776	6.94242	6.98701	7.43441	7.40674	7.39409	1.32196	0.402683	1.32196	up	6.42792e-06	0.00537826
26118	WSB1	WD repeat and SOCS box containing 1	4.81218	4.57776	4.69555	5.06027	5.07541	5.15472	1.32101	0.401637	1.32101	up	0.000305769	0.0354701
134429	STARD4	StAR related lipid transfer domain containing 4	7.12427	7.14053	7.12729	7.46928	7.56997	7.53559	1.31426	0.39425	1.31426	up	2.72975e-06	0.00477819
84981	MIR22HG	MIR22 host gene	6.11998	5.9387	5.94955	6.48071	6.29602	6.41178	1.31351	0.393427	1.31351	up	0.000131862	0.0229536
9518	GDF15	growth differentiation factor 15	9.78259	9.68061	9.74181	10.217	10.0927	10.0515	1.3062	0.385377	1.3062	up	1.80692e-06	0.00417983
164832	LONRF2	LON peptidase N-terminal domain and ring finger 2	4.89575	5.01795	4.74014	5.29408	5.32084	5.19179	1.30522	0.38429	1.30522	up	0.000628808	0.0466707
5210	PFKFB4	6-phosphofructo-2-kinase/fructose-2,6-biphosphatase 4	5.63983	5.65573	5.75967	6.07007	6.02259	6.10051	1.30072	0.379313	1.30072	up	6.25658e-05	0.0174777
51207	DUSP13	dual specificity phosphatase 13	4.15103	4.2505	4.30205	4.57027	4.55214	4.69593	1.29377	0.371587	1.29377	up	0.000666446	0.0475727
266812	NAP1L5	nucleosome assembly protein 1-like 5	4.86505	4.81473	4.96499	5.33547	5.22926	5.17188	1.28694	0.363947	1.28694	up	0.000454576	0.0409067
6674	SPAG1	sperm associated antigen 1	6.95195	6.68262	6.80714	7.16139	7.11525	7.24157	1.28239	0.358833	1.28239	up	0.000205351	0.0295804
8794	TNFRSF10C	tumor necrosis factor receptor superfamily member 10c, decoy without an intracellular domain	5.30369	5.34999	5.56973	5.71797	5.78182	5.7894	1.27922	0.35526	1.27922	up	0.000672103	0.0475727
5570	PKIB	protein kinase (cAMP-dependent, catalytic) inhibitor beta	7.03436	6.81554	6.89177	7.19149	7.17253	7.4318	1.27578	0.351383	1.27578	up	0.000597068	0.0461291
7832	BTG2	BTG family member 2	6.46427	6.40636	6.41894	6.75316	6.7961	6.76282	1.26649	0.340837	1.26649	up	2.94296e-05	0.0112361
6307	MSMO1	methylsterol monooxygenase 1	9.28573	9.2212	9.1834	9.61775	9.5841	9.49228	1.26103	0.3346	1.26103	up	4.45768e-06	0.00537766
3077	HFE	hemochromatosis	5.56419	5.53027	5.43654	5.84901	5.86324	5.81254	1.25811	0.331263	1.25811	up	0.000249992	0.0322325
10379	IRF9	interferon regulatory factor 9	7.43671	7.41373	7.39447	7.90002	7.65201	7.67321	1.25421	0.326777	1.25421	up	0.000220363	0.0305133
7803	PTP4A1	protein tyrosine phosphatase type IVA, member 1	9.33203	9.08953	9.03144	9.53913	9.51813	9.37346	1.25345	0.325907	1.25345	up	0.000488714	0.0423989
8651	SOCS1	suppressor of cytokine signaling 1	5.68644	5.58576	5.66498	5.9324	6.07097	5.9066	1.25202	0.324263	1.25202	up	0.00045626	0.0409644
57103	TIGAR	TP53 induced glycolysis regulatory phosphatase	7.47118	7.4892	7.55018	7.82896	7.73591	7.91669	1.25151	0.323667	1.25151	up	5.69584e-05	0.0172299
3105	HLA-A	major histocompatibility complex, class I, A	6.28471	6.31992	6.117	6.53582	6.4808	6.67051	1.24992	0.321833	1.24992	up	0.000730193	0.0490852
664	BNIP3	BCL2/adenovirus E1B 19kDa interacting protein 3	9.12815	8.9882	9.06405	9.39786	9.34713	9.39632	1.24859	0.320303	1.24859	up	5.63244e-06	0.00537826
5033	P4HA1	prolyl 4-hydroxylase, alpha polypeptide I	8.16243	8.0125	8.05417	8.33702	8.33527	8.50663	1.2454	0.316607	1.2454	up	0.000115092	0.0222183
230	ALDOC	aldolase, fructose-bisphosphate C	8.35269	8.23015	8.25079	8.74319	8.53095	8.50697	1.24472	0.315827	1.24472	up	0.000226415	0.0310236
64393	ZMAT3	zinc finger, matrin-type 3	6.61923	6.42393	6.54906	6.86812	6.78507	6.85913	1.23688	0.3067	1.23688	up	0.000328352	0.0363518
7425	VGF	VGF nerve growth factor inducible	7.82638	7.85308	7.91473	8.14809	8.12053	8.23396	1.23353	0.302797	1.23353	up	3.07094e-05	0.0114694
57402	S100A14	S100 calcium binding protein A14	9.80929	9.58943	9.65441	9.99709	9.92948	10.0283	1.23163	0.30057	1.23163	up	7.54044e-05	0.018908
3157	HMGCS1	3-hydroxy-3-methylglutaryl-CoA synthase 1	9.55303	9.44735	9.4037	9.86332	9.74317	9.696	1.23069	0.29947	1.23069	up	5.82286e-05	0.0174222
729877	TBC1D3H	TBC1 domain family member 3H	5.74327	5.78296	5.76515	5.97851	6.16373	6.04001	1.22855	0.296957	1.22855	up	0.00072626	0.0489773
100510707	TBC1D3J	TBC1 domain family member 3J	5.74327	5.78296	5.76515	5.97851	6.16373	6.04001	1.22855	0.296957	1.22855	up	0.00072626	0.0489773
101060321	TBC1D3G	TBC1 domain family member 3G	5.74327	5.78296	5.76515	5.97851	6.16373	6.04001	1.22855	0.296957	1.22855	up	0.00072626	0.0489773
101060376	TBC1D3L	TBC1 domain family member 3L	5.74327	5.78296	5.76515	5.97851	6.16373	6.04001	1.22855	0.296957	1.22855	up	0.00072626	0.0489773
414059	TBC1D3B	TBC1 domain family member 3B	5.74327	5.78296	5.76515	5.97851	6.16373	6.04001	1.22855	0.296957	1.22855	up	0.00072626	0.0489773
101060351	TBC1D3K	TBC1 domain family member 3K	5.74327	5.78296	5.76515	5.97851	6.16373	6.04001	1.22855	0.296957	1.22855	up	0.00072626	0.0489773
84218	TBC1D3F	TBC1 domain family member 3F	5.74327	5.78296	5.76515	5.97851	6.16373	6.04001	1.22855	0.296957	1.22855	up	0.00072626	0.0489773
101060389	LOC101060389	TBC1 domain family member-like	5.74327	5.78296	5.76515	5.97851	6.16373	6.04001	1.22855	0.296957	1.22855	up	0.00072626	0.0489773
102723859	TBC1D3E	TBC1 domain family member 3E	5.74327	5.78296	5.76515	5.97851	6.16373	6.04001	1.22855	0.296957	1.22855	up	0.00072626	0.0489773
414060	TBC1D3C	TBC1 domain family member 3C	5.74327	5.78296	5.76515	5.97851	6.16373	6.04001	1.22855	0.296957	1.22855	up	0.00072626	0.0489773
729873	TBC1D3	TBC1 domain family member 3	5.74327	5.78296	5.76515	5.97851	6.16373	6.04001	1.22855	0.296957	1.22855	up	0.00072626	0.0489773
390788	CCL3P1	chemokine (C-C motif) ligand 3 pseudogene 1	5.74327	5.78296	5.76515	5.97851	6.16373	6.04001	1.22855	0.296957	1.22855	up	0.00072626	0.0489773
102724862	TBC1D3I	TBC1 domain family member 3I	5.74327	5.78296	5.76515	5.97851	6.16373	6.04001	1.22855	0.296957	1.22855	up	0.00072626	0.0489773
2495	FTH1	ferritin, heavy polypeptide 1	9.41633	9.34022	9.34682	9.65141	9.625	9.71518	1.2278	0.296073	1.2278	up	5.12977e-06	0.00537766
3638	INSIG1	insulin induced gene 1	8.48019	8.48249	8.42196	8.81222	8.69375	8.76396	1.22697	0.295097	1.22697	up	1.68525e-05	0.00925218
523	ATP6V1A	ATPase, H+ transporting, lysosomal 70kDa, V1 subunit A	7.58313	7.48382	7.59183	7.91071	7.85112	7.77428	1.22471	0.292443	1.22471	up	0.000104446	0.0217601
54583	EGLN1	egl-9 family hypoxia-inducible factor 1	7.01792	6.92845	7.05676	7.26601	7.2848	7.31747	1.22127	0.288383	1.22127	up	0.000121618	0.0227663
5268	SERPINB5	serpin peptidase inhibitor, clade B (ovalbumin), member 5	8.44344	8.32875	8.46424	8.70438	8.68786	8.70713	1.22065	0.287647	1.22065	up	2.77741e-05	0.0111246
91304	TMEM259	transmembrane protein 259	7.47615	7.25196	7.3167	7.60944	7.69395	7.60391	1.22052	0.287497	1.22052	up	0.000450607	0.0408637
112399	EGLN3	egl-9 family hypoxia-inducible factor 3	5.84768	5.82074	5.82831	6.14001	6.13036	6.07994	1.21801	0.284527	1.21801	up	0.000378889	0.0382831
8974	P4HA2	prolyl 4-hydroxylase, alpha polypeptide II	8.76305	8.69027	8.71682	9.01315	8.98054	9.01759	1.21451	0.28038	1.21451	up	7.86643e-06	0.00600495
8878	SQSTM1	sequestosome 1	7.75997	7.75315	7.69052	7.90419	8.06744	8.06005	1.21084	0.276013	1.21084	up	0.000200366	0.0292233
23279	NUP160	nucleoporin 160kDa	6.24494	6.16806	6.141	6.4049	6.51572	6.46082	1.21068	0.275813	1.21068	up	0.000570739	0.0451836
11080	DNAJB4	DnaJ heat shock protein family (Hsp40) member B4	7.17498	7.11598	7.17665	7.34057	7.44116	7.50884	1.20942	0.27432	1.20942	up	0.000279737	0.034377
6464	SHC1	SHC (Src homology 2 domain containing) transforming protein 1	7.74198	7.75279	7.62084	8.02655	7.95918	7.94971	1.20855	0.273277	1.20855	up	0.00013353	0.0230874
1572	CYP2F1	cytochrome P450, family 2, subfamily F, polypeptide 1	6.41857	6.43797	6.35592	6.58033	6.73694	6.71436	1.20837	0.273057	1.20837	up	0.000698351	0.047849
54541	DDIT4	DNA damage inducible transcript 4	7.91093	8.04826	7.88713	8.27905	8.25633	8.12583	1.20717	0.27163	1.20717	up	0.000393468	0.0392719
7262	PHLDA2	pleckstrin homology-like domain, family A, member 2	10.1337	10.0661	10.0735	10.4099	10.3261	10.3504	1.20667	0.271033	1.20667	up	5.02147e-06	0.00537766
9618	TRAF4	TNF receptor associated factor 4	7.37488	7.34946	7.39368	7.6543	7.59747	7.67737	1.20612	0.270373	1.20612	up	7.52779e-05	0.018908
114915	EPB41L4A-AS1	EPB41L4A antisense RNA 1	9.49281	9.4113	9.51699	9.21827	9.21291	9.20047	-1.2001	-0.26315	1.2001	down	1.47737e-05	0.00854378
4601	MXI1	MAX interactor 1, dimerization protein	9.93365	9.81493	9.82711	9.64351	9.57126	9.57098	-1.20023	-0.263313	1.20023	down	2.85703e-05	0.0111246
93	ACVR2B	activin A receptor type IIB	7.84106	7.81866	7.90083	7.55351	7.52872	7.68581	-1.20094	-0.26417	1.20094	down	0.000279687	0.034377
153579	BTNL9	butyrophilin-like 9	6.92299	6.80689	6.87501	6.67882	6.55625	6.57503	-1.20158	-0.26493	1.20158	down	0.000617505	0.0465199
7728	ZNF175	zinc finger protein 175	6.8526	6.68417	6.74813	6.4734	6.49128	6.52384	-1.20202	-0.26546	1.20202	down	0.00069304	0.047849
6480	ST6GAL1	ST6 beta-galactosamide alpha-2,6-sialyltranferase 1	7.18739	7.01863	7.17467	6.84178	6.86335	6.87811	-1.20232	-0.265817	1.20232	down	0.000553012	0.044379
100529209	RNASEK-C17orf49	RNASEK-C17orf49 readthrough	9.26489	9.31324	9.2782	9.0963	8.96264	8.99957	-1.20242	-0.26594	1.20242	down	3.36454e-05	0.0123001
124944	C17orf49	chromosome 17 open reading frame 49	9.26489	9.31324	9.2782	9.0963	8.96264	8.99957	-1.20242	-0.26594	1.20242	down	3.36454e-05	0.0123001
115908	CTHRC1	collagen triple helix repeat containing 1	7.98735	7.89694	7.89131	7.75455	7.58226	7.64095	-1.20242	-0.265947	1.20242	down	0.000325548	0.0362668
7447	VSNL1	visinin like 1	7.50704	7.52117	7.53383	7.2971	7.28651	7.17831	-1.20306	-0.266707	1.20306	down	0.000163517	0.0265715
404550	C16orf74	chromosome 16 open reading frame 74	7.44812	7.44068	7.4616	7.30629	7.06815	7.17042	-1.20457	-0.268513	1.20457	down	0.000744385	0.049659
643836	ZFP62	ZFP62 zinc finger protein	8.07177	7.96733	8.14362	7.77863	7.79694	7.80006	-1.205	-0.26903	1.205	down	0.000167325	0.0267482
23469	PHF3	PHD finger protein 3	7.55679	7.50025	7.56108	7.28619	7.2092	7.31402	-1.20545	-0.26957	1.20545	down	0.000134541	0.0230874
1365	CLDN3	claudin 3	6.95079	7.08127	7.13525	6.83305	6.78974	6.73389	-1.20598	-0.27021	1.20598	down	0.000698144	0.047849
9915	ARNT2	aryl hydrocarbon receptor nuclear translocator 2	6.61251	6.61698	6.49943	6.30813	6.30938	6.3002	-1.20614	-0.270403	1.20614	down	0.000475728	0.0416659
6542	SLC7A2	solute carrier family 7 (cationic amino acid transporter, y+ system), member 2	7.22374	7.303	7.34367	7.01126	7.01682	7.02443	-1.20801	-0.272633	1.20801	down	0.000157295	0.0258812
119391	GSTO2	glutathione S-transferase omega 2	7.03899	7.14923	7.07407	6.81956	6.76563	6.85384	-1.20951	-0.27442	1.20951	down	0.000245745	0.0318941
171425	CLYBL	citrate lyase beta like	6.93674	6.99248	7.08968	6.7761	6.69359	6.72337	-1.21023	-0.27528	1.21023	down	0.000389621	0.0390684
4781	NFIB	nuclear factor I/B	8.29463	8.27257	8.45236	7.99078	8.1474	8.05277	-1.211	-0.276203	1.211	down	0.000390436	0.0390684
151313	FAHD2B	fumarylacetoacetate hydrolase domain containing 2B	6.99028	6.87185	7.0325	6.65361	6.64588	6.76429	-1.21163	-0.27695	1.21163	down	0.000616878	0.0465199
6934	TCF7L2	transcription factor 7-like 2 (T-cell specific, HMG-box)	9.60649	9.76781	9.60636	9.37796	9.4157	9.35573	-1.21175	-0.27709	1.21175	down	5.47966e-05	0.0171351
5934	RBL2	retinoblastoma-like 2	7.52088	7.39505	7.59382	7.25299	7.14376	7.27591	-1.21338	-0.27903	1.21338	down	0.000576024	0.0453043
51696	HECA	hdc homolog, cell cycle regulator	7.46995	7.50982	7.56334	7.2348	7.1945	7.2723	-1.21462	-0.280503	1.21462	down	9.03311e-05	0.0199566
23588	KLHDC2	kelch domain containing 2	8.85122	8.77242	8.85635	8.58501	8.4956	8.5562	-1.21509	-0.28106	1.21509	down	2.20752e-05	0.0102019
11193	WBP4	WW domain binding protein 4	7.83603	7.94282	8.09771	7.68729	7.66732	7.67875	-1.21509	-0.281067	1.21509	down	0.000525575	0.0436039
373	TRIM23	tripartite motif containing 23	7.4785	7.41247	7.5658	7.24162	7.22376	7.14758	-1.21526	-0.28127	1.21526	down	0.000215675	0.0302535
5498	PPOX	protoporphyrinogen oxidase	6.61145	6.6771	6.68627	6.43794	6.31438	6.37868	-1.21527	-0.281273	1.21527	down	0.000359465	0.037898
23408	SIRT5	sirtuin 5	6.64489	6.66114	6.71468	6.38965	6.40874	6.37818	-1.21536	-0.28138	1.21536	down	0.000193955	0.0290911
622	BDH1	3-hydroxybutyrate dehydrogenase, type 1	7.29131	7.40714	7.31306	7.15462	7.01094	7.00158	-1.21542	-0.281457	1.21542	down	0.0003725	0.0380985
5164	PDK2	pyruvate dehydrogenase kinase, isozyme 2	7.1341	7.25321	7.2092	6.96695	6.94715	6.83677	-1.21578	-0.28188	1.21578	down	0.000292327	0.0346248
4356	MPP3	membrane protein, palmitoylated 3	7.37628	7.34348	7.39247	7.15221	7.02222	7.09164	-1.21592	-0.282053	1.21592	down	0.000129563	0.0229472
10902	BRD8	bromodomain containing 8	7.74519	7.88696	7.88033	7.60295	7.57953	7.48271	-1.21624	-0.28243	1.21624	down	0.00020776	0.0297097
23215	PRRC2C	proline-rich coiled-coil 2C	7.71398	7.6579	7.55548	7.44691	7.32607	7.30622	-1.21649	-0.28272	1.21649	down	0.000319502	0.0362668
25840	METTL7A	methyltransferase like 7A	6.44287	6.37154	6.52651	6.13974	6.21402	6.13846	-1.21664	-0.2829	1.21664	down	0.000597	0.0461291
22914	KLRK1	killer cell lectin-like receptor subfamily K, member 1	6.57018	6.67912	6.68004	6.39354	6.33865	6.34742	-1.21693	-0.283243	1.21693	down	0.000317075	0.0362668
100528032	KLRC4-KLRK1	KLRC4-KLRK1 readthrough	6.57018	6.67912	6.68004	6.39354	6.33865	6.34742	-1.21693	-0.283243	1.21693	down	0.000317075	0.0362668
54756	IL17RD	interleukin 17 receptor D	7.79099	7.65617	7.75137	7.473	7.3885	7.4858	-1.21735	-0.283743	1.21735	down	0.000134793	0.0230874
7114	TMSB4X	thymosin beta 4, X-linked	10.1168	10.0295	10.1378	9.75623	9.80242	9.87361	-1.21753	-0.283957	1.21753	down	1.50625e-05	0.00858451
25854	FAM149A	family with sequence similarity 149 member A	6.3949	6.46761	6.34872	6.16606	6.05472	6.13748	-1.21784	-0.284323	1.21784	down	0.000539192	0.0440826
1591	CYP24A1	cytochrome P450, family 24, subfamily A, polypeptide 1	9.30853	9.23748	9.17743	9.0016	9.04637	8.82233	-1.21789	-0.28438	1.21789	down	0.00027888	0.034377
133686	NADK2	NAD kinase 2, mitochondrial	7.10387	6.98108	7.0154	6.67718	6.74194	6.82676	-1.21826	-0.284823	1.21826	down	0.0003721	0.0380985
7473	WNT3	wingless-type MMTV integration site family member 3	6.67636	6.73272	6.61128	6.35507	6.35303	6.45332	-1.21952	-0.286313	1.21952	down	0.000373617	0.0380985
101929777	LOC101929777	uncharacterized LOC101929777	6.67636	6.73272	6.61128	6.35507	6.35303	6.45332	-1.21952	-0.286313	1.21952	down	0.000373617	0.0380985
56943	ENY2	enhancer of yellow 2 homolog (Drosophila)	7.62011	7.54728	7.48612	7.29131	7.3465	7.15507	-1.22	-0.286877	1.22	down	0.000397454	0.0393
64759	TNS3	tensin 3	7.91977	7.89664	7.81269	7.57561	7.54481	7.64793	-1.22003	-0.286917	1.22003	down	7.64493e-05	0.018908
9223	MAGI1	membrane associated guanylate kinase, WW and PDZ domain containing 1	7.94334	7.96438	7.91937	7.69506	7.61574	7.65025	-1.22152	-0.28868	1.22152	down	2.64779e-05	0.0111246
57619	SHROOM3	shroom family member 3	7.94893	7.88218	8.03481	7.66701	7.69364	7.6363	-1.22235	-0.289657	1.22235	down	7.45013e-05	0.018908
26100	WIPI2	WD repeat domain, phosphoinositide interacting 2	8.54108	8.62834	8.6262	8.40158	8.24927	8.2708	-1.22376	-0.291323	1.22376	down	6.70723e-05	0.0180659
10106	CTDSP2	CTD small phosphatase 2	9.39492	9.38111	9.49701	9.16039	9.1311	9.10568	-1.2243	-0.291957	1.2243	down	9.89135e-06	0.00670651
10014	HDAC5	histone deacetylase 5	6.97291	6.85766	6.90879	6.63968	6.56946	6.65276	-1.22475	-0.292487	1.22475	down	0.000184114	0.0286177
23224	SYNE2	spectrin repeat containing, nuclear envelope 2	8.45033	8.50438	8.56847	8.33744	8.23645	8.06859	-1.22567	-0.293567	1.22567	down	0.00047308	0.0415265
4602	MYB	v-myb avian myeloblastosis viral oncogene homolog	7.13128	7.24789	7.32131	6.95334	6.93188	6.93068	-1.22677	-0.29486	1.22677	down	0.000217161	0.0302831
6038	RNASE4	ribonuclease, RNase A family, 4	6.81081	6.65615	6.77905	6.41811	6.53761	6.40489	-1.227	-0.295133	1.227	down	0.000498706	0.0425285
6672	SP100	SP100 nuclear antigen	7.05175	6.95066	6.99269	6.78761	6.63094	6.69066	-1.22714	-0.295297	1.22714	down	0.000256722	0.0328847
89795	NAV3	neuron navigator 3	7.25007	7.25513	7.27122	6.96356	6.94196	6.98107	-1.22825	-0.29661	1.22825	down	3.92049e-05	0.0136988
65018	PINK1	PTEN induced putative kinase 1	6.95195	6.92509	7.07063	6.73436	6.70548	6.6143	-1.22931	-0.297843	1.22931	down	0.000282058	0.0343847
54585	LZTFL1	leucine zipper transcription factor like 1	6.60986	6.73242	6.7778	6.36907	6.3576	6.49674	-1.2302	-0.29889	1.2302	down	0.000553389	0.044379
23097	CDK19	cyclin-dependent kinase 19	7.84668	7.69208	7.86113	7.50832	7.56934	7.42465	-1.23046	-0.299193	1.23046	down	0.00022564	0.0310236
26094	DCAF4	DDB1 and CUL4 associated factor 4	7.38137	7.32607	7.35602	7.07938	6.99834	7.08719	-1.23073	-0.299517	1.23073	down	5.58098e-05	0.0171351
7067	THRA	thyroid hormone receptor, alpha	8.16602	8.20547	8.27035	7.97002	7.93905	7.82979	-1.23199	-0.300993	1.23199	down	5.55938e-05	0.0171351
1063	CENPF	centromere protein F	9.15838	8.95946	9.00075	8.82309	8.6898	8.69652	-1.23376	-0.30306	1.23376	down	0.000136489	0.0231355
3823	KLRC3	killer cell lectin-like receptor subfamily C, member 3	7.3536	7.32547	7.55881	7.1658	7.11553	7.04598	-1.23415	-0.303523	1.23415	down	0.000536688	0.0439693
9419	CRIPT	cysteine-rich PDZ-binding protein	6.6293	6.58397	6.65464	6.25498	6.38722	6.31412	-1.23445	-0.303863	1.23445	down	0.000203053	0.0293569
23007	PLCH1	phospholipase C eta 1	6.48118	6.57199	6.61678	6.24743	6.23948	6.26942	-1.23502	-0.30454	1.23502	down	0.000197976	0.0292233
90102	PHLDB2	pleckstrin homology-like domain, family B, member 2	7.05645	6.93435	7.15069	6.72503	6.74455	6.75364	-1.23635	-0.30609	1.23635	down	0.000274549	0.034275
1462	VCAN	versican	6.91057	7.00462	6.79593	6.63602	6.64031	6.51577	-1.23657	-0.30634	1.23657	down	0.000491194	0.0424532
3204	HOXA7	homeobox A7	7.6836	7.7651	7.83797	7.5183	7.37354	7.47579	-1.23657	-0.306347	1.23657	down	0.000129696	0.0229472
1386	ATF2	activating transcription factor 2	8.44353	8.2919	8.39934	7.95899	8.15032	8.1064	-1.23658	-0.306353	1.23658	down	0.000165814	0.0267482
9615	GDA	guanine deaminase	8.23174	8.10658	8.1835	7.85083	7.92367	7.82777	-1.23672	-0.306517	1.23672	down	3.37804e-05	0.0123001
10079	ATP9A	ATPase, class II, type 9A	6.91575	6.84354	6.92911	6.62664	6.54311	6.59908	-1.23672	-0.306523	1.23672	down	9.96434e-05	0.0211692
6599	SMARCC1	SWI/SNF related, matrix associated, actin dependent regulator of chromatin, subfamily c, member 1	9.83286	9.92337	9.75586	9.60112	9.55473	9.43433	-1.23739	-0.307303	1.23739	down	5.54387e-05	0.0171351
2535	FZD2	frizzled class receptor 2	7.77	7.65659	7.78796	7.58117	7.34425	7.36656	-1.23758	-0.307523	1.23758	down	0.000500589	0.0425285
51232	CRIM1	cysteine rich transmembrane BMP regulator 1 (chordin-like)	7.57727	7.65982	7.50744	7.26598	7.2452	7.30919	-1.23804	-0.308053	1.23804	down	6.70629e-05	0.0180659
79901	CYBRD1	cytochrome b reductase 1	6.09514	6.07371	5.98685	5.83714	5.64983	5.74076	-1.23913	-0.309323	1.23913	down	0.000695869	0.047849
2145	EZH1	enhancer of zeste 1 polycomb repressive complex 2 subunit	7.50319	7.41085	7.35985	7.11173	7.18614	7.04364	-1.24039	-0.310793	1.24039	down	0.000131914	0.0229536
56241	SUSD2	sushi domain containing 2	6.53875	6.46728	6.49933	6.12919	6.33193	6.11164	-1.24045	-0.310867	1.24045	down	0.000645702	0.0470049
9021	SOCS3	suppressor of cytokine signaling 3	6.40317	6.51325	6.46697	6.16855	6.19747	6.08069	-1.24162	-0.312227	1.24162	down	0.000229235	0.0310833
4594	MUT	methylmalonyl-CoA mutase	7.23677	7.31712	7.31117	7.03638	6.89846	6.99132	-1.24226	-0.312967	1.24226	down	8.31207e-05	0.0195732
57178	ZMIZ1	zinc finger, MIZ-type containing 1	6.4814	6.62781	6.51079	6.15418	6.32233	6.20402	-1.24242	-0.313157	1.24242	down	0.000445311	0.0408318
57507	ZNF608	zinc finger protein 608	6.30905	6.25395	6.19083	6.02384	5.91025	5.87949	-1.24265	-0.313417	1.24265	down	0.000383964	0.0386173
627	BDNF	brain-derived neurotrophic factor	7.17577	7.2081	7.20323	6.9079	6.86203	6.87411	-1.24345	-0.314353	1.24345	down	2.75562e-05	0.0111246
6158	RPL28	ribosomal protein L28	8.60047	8.66157	8.66273	8.33444	8.29144	8.34959	-1.24525	-0.316433	1.24525	down	4.31674e-06	0.00537766
219902	TMEM136	transmembrane protein 136	6.43055	6.30678	6.53357	6.08074	6.15353	6.08467	-1.24601	-0.31732	1.24601	down	0.000501595	0.0425285
23177	CEP68	centrosomal protein 68kDa	8.02723	7.99503	8.04152	7.71246	7.68636	7.7123	-1.24622	-0.317553	1.24622	down	6.41571e-06	0.00537826
389792	IER5L	immediate early response 5-like	8.06056	8.08595	8.05402	7.76723	7.7524	7.72811	-1.24625	-0.317597	1.24625	down	5.74467e-06	0.00537826
57544	TXNDC16	thioredoxin domain containing 16	6.15037	6.17274	6.29108	5.97312	5.91824	5.7675	-1.24698	-0.318443	1.24698	down	0.000748064	0.049659
653784	MZT2A	mitotic spindle organizing protein 2A	9.64576	9.71294	9.69517	9.42672	9.29293	9.37702	-1.24752	-0.319067	1.24752	down	4.58875e-06	0.00537766
158405	KIAA1958	KIAA1958	6.4987	6.51633	6.64588	6.28053	6.19713	6.22192	-1.24871	-0.320443	1.24871	down	0.000200282	0.0292233
9702	CEP57	centrosomal protein 57kDa	6.08805	6.04238	6.21418	5.85627	5.69488	5.83031	-1.24924	-0.32105	1.24924	down	0.000662817	0.0475727
3491	CYR61	cysteine-rich, angiogenic inducer, 61	7.17467	7.16535	7.27574	6.89046	6.76885	6.98904	-1.25047	-0.32247	1.25047	down	0.000248008	0.032082
84105	PCBD2	pterin-4 alpha-carbinolamine dehydratase/dimerization cofactor of hepatocyte nuclear factor 1 alpha (TCF1) 2	6.30629	6.288	6.33147	5.99448	5.97527	5.98628	-1.25114	-0.323243	1.25114	down	8.72589e-05	0.0196402
93273	LEMD1	LEM domain containing 1	6.0149	6.03208	6.06438	5.74434	5.72384	5.66722	-1.25294	-0.32532	1.25294	down	0.00015859	0.0259856
857	CAV1	caveolin 1	11.4706	11.4615	11.438	11.1387	11.0925	11.158	-1.25438	-0.326973	1.25438	down	9.04321e-08	0.00044453
3223	HOXC6	homeobox C6	8.14666	7.79702	8.05031	7.67494	7.66171	7.6611	-1.25883	-0.33208	1.25883	down	0.000629612	0.0466707
79413	ZBED2	zinc finger, BED-type containing 2	5.34525	5.49387	5.5361	5.16888	5.07214	5.13488	-1.25972	-0.333107	1.25972	down	0.000727343	0.0489773
7637	ZNF84	zinc finger protein 84	6.49809	6.31599	6.42862	6.12035	6.16292	5.9541	-1.26147	-0.33511	1.26147	down	0.000567288	0.0450679
10668	CGRRF1	cell growth regulator with ring finger domain 1	5.4248	5.56074	5.46947	5.24078	5.0689	5.13507	-1.26291	-0.336753	1.26291	down	0.000644371	0.0470049
3215	HOXB5	homeobox B5	6.47924	6.3735	6.48397	6.13821	6.12886	6.05816	-1.26327	-0.33716	1.26327	down	0.000106693	0.0217601
406991	MIR21	microRNA 21	9.71501	9.64608	9.79373	9.33091	9.41954	9.39031	-1.26402	-0.33802	1.26402	down	4.29821e-06	0.00537766
81671	VMP1	vacuole membrane protein 1	9.71501	9.64608	9.79373	9.33091	9.41954	9.39031	-1.26402	-0.33802	1.26402	down	4.29821e-06	0.00537766
9052	GPRC5A	G protein-coupled receptor, class C, group 5, member A	7.19783	7.1725	7.16536	6.93637	6.79727	6.78213	-1.26573	-0.339973	1.26573	down	4.94426e-05	0.0158075
60485	SAV1	salvador family WW domain containing protein 1	7.38188	7.38779	7.46727	7.1135	7.07062	7.03272	-1.26579	-0.340033	1.26579	down	1.83206e-05	0.00940137
7088	TLE1	transducin like enhancer of split 1	6.82902	6.82368	6.83122	6.60808	6.44144	6.40992	-1.26707	-0.341493	1.26707	down	0.000125044	0.0228714
1028	CDKN1C	cyclin-dependent kinase inhibitor 1C (p57, Kip2)	7.56918	7.42671	7.7062	7.33345	7.14072	7.20096	-1.26779	-0.34232	1.26779	down	0.000453767	0.0409067
57674	RNF213	ring finger protein 213	5.63927	5.55606	5.48775	5.22776	5.26796	5.14907	-1.27112	-0.346097	1.27112	down	0.00037493	0.0380985
25901	CCDC28A	coiled-coil domain containing 28A	7.36434	7.31941	7.47012	7.0048	7.0524	7.05767	-1.27133	-0.346333	1.27133	down	2.85717e-05	0.0111246
10725	NFAT5	nuclear factor of activated T-cells 5, tonicity-responsive	7.73571	7.68945	7.44019	7.21271	7.29715	7.31645	-1.27134	-0.346347	1.27134	down	0.000368435	0.0380908
150864	FAM117B	family with sequence similarity 117 member B	8.01371	7.89466	8.06097	7.6839	7.65291	7.59194	-1.27179	-0.346863	1.27179	down	2.38617e-05	0.0104262
25984	KRT23	keratin 23, type I	6.83224	6.82505	6.91481	6.39906	6.53202	6.60023	-1.27185	-0.34693	1.27185	down	0.000129097	0.0229472
7292	TNFSF4	tumor necrosis factor superfamily member 4	5.30315	5.32755	5.3223	5.00941	5.04817	4.85021	-1.27315	-0.348403	1.27315	down	0.000530542	0.0437391
7582	ZNF33B	zinc finger protein 33B	6.147	6.1392	6.26374	5.87383	5.7976	5.83294	-1.27326	-0.348523	1.27326	down	0.000120839	0.0227663
51421	AMOTL2	angiomotin like 2	7.50891	7.48774	7.47811	7.12274	7.24373	7.04681	-1.27795	-0.353827	1.27795	down	3.66519e-05	0.0131031
55742	PARVA	parvin alpha	7.0552	7.05865	6.84119	6.57623	6.69463	6.62016	-1.2787	-0.354673	1.2787	down	0.000190447	0.0289163
864	RUNX3	runt-related transcription factor 3	6.803	7.01511	6.96548	6.57709	6.62493	6.5039	-1.28274	-0.359223	1.28274	down	0.000127977	0.0229472
288	ANK3	ankyrin 3, node of Ranvier (ankyrin G)	6.26791	6.17716	6.31241	6.05931	5.79302	5.82482	-1.28352	-0.36011	1.28352	down	0.000552546	0.044379
6907	TBL1X	transducin (beta)-like 1X-linked	7.59102	7.55149	7.55243	7.3081	7.13682	7.16705	-1.28431	-0.36099	1.28431	down	2.25701e-05	0.0102019
55599	RNPC3	RNA binding region (RNP1, RRM) containing 3	6.33139	6.20478	6.1769	5.77184	5.84717	5.99936	-1.28779	-0.3649	1.28779	down	0.000320655	0.0362668
7025	NR2F1	nuclear receptor subfamily 2 group F member 1	9.1331	9.17442	9.09357	8.84023	8.75984	8.70515	-1.28814	-0.36529	1.28814	down	2.16351e-06	0.00450577
84318	CCDC77	coiled-coil domain containing 77	7.30695	7.28557	7.28364	6.9646	6.90833	6.89686	-1.29127	-0.36879	1.29127	down	5.80878e-06	0.00537826
598	BCL2L1	BCL2-like 1	8.06357	8.02025	8.20776	7.75916	7.84814	7.57391	-1.29246	-0.370123	1.29246	down	0.000179385	0.0281048
8609	KLF7	Kruppel-like factor 7 (ubiquitous)	7.54469	7.61244	7.57561	7.25084	7.18417	7.18723	-1.2925	-0.370167	1.2925	down	4.58396e-06	0.00537766
3643	INSR	insulin receptor	6.68353	6.75191	6.65956	6.36276	6.29562	6.32207	-1.29371	-0.371517	1.29371	down	2.116e-05	0.0101478
6493	SIM2	single-minded family bHLH transcription factor 2	5.51502	5.48835	5.46192	4.94698	5.13819	5.25441	-1.29705	-0.375237	1.29705	down	0.000670729	0.0475727
55130	ARMC4	armadillo repeat containing 4	5.6272	5.76596	5.57468	5.26959	5.27427	5.29512	-1.298	-0.376287	1.298	down	0.000176812	0.0278126
222166	MTURN	maturin, neural progenitor differentiation regulator homolog (Xenopus)	6.36143	6.49943	6.35192	6.17462	5.84901	6.05906	-1.29837	-0.376697	1.29837	down	0.000611354	0.0465199
6296	ACSM3	acyl-CoA synthetase medium-chain family member 3	5.98049	5.83404	6.02464	5.61126	5.59232	5.49743	-1.30079	-0.379387	1.30079	down	0.000170614	0.0271636
7078	TIMP3	TIMP metallopeptidase inhibitor 3	4.83399	5.00412	4.86219	4.44191	4.52577	4.59432	-1.30083	-0.379433	1.30083	down	0.000498643	0.0425285
29994	BAZ2B	bromodomain adjacent to zinc finger domain 2B	5.33125	5.26506	5.36712	5.03225	4.83023	4.96001	-1.30162	-0.380313	1.30162	down	0.000305155	0.0354701
57088	PLSCR4	phospholipid scramblase 4	5.30597	5.19067	5.2973	4.84903	4.99283	4.80789	-1.3026	-0.381397	1.3026	down	0.000325013	0.0362668
2192	FBLN1	fibulin 1	5.91704	5.98177	5.84467	5.56907	5.54151	5.48742	-1.30299	-0.381827	1.30299	down	7.81109e-05	0.019079
149076	ZNF362	zinc finger protein 362	7.9153	7.92852	7.87533	7.50329	7.52988	7.53705	-1.30403	-0.382977	1.30403	down	1.27078e-06	0.00333157
414149	ACBD7	acyl-CoA binding domain containing 7	5.48167	5.61394	5.79798	5.25627	5.2314	5.25127	-1.30575	-0.384883	1.30575	down	0.000511125	0.0429487
414328	IDNK	idnK, gluconokinase homolog (E. coli)	4.8322	4.72048	4.67934	4.30724	4.27327	4.48857	-1.30826	-0.387647	1.30826	down	0.000683594	0.0475846
407048	MIR92A1	microRNA 92a-1	6.31352	6.26664	6.41027	5.79652	5.96127	6.06685	-1.30912	-0.388597	1.30912	down	0.000239193	0.0316707
406953	MIR18A	microRNA 18a	6.31352	6.26664	6.41027	5.79652	5.96127	6.06685	-1.30912	-0.388597	1.30912	down	0.000239193	0.0316707
406980	MIR19B1	microRNA 19b-1	6.31352	6.26664	6.41027	5.79652	5.96127	6.06685	-1.30912	-0.388597	1.30912	down	0.000239193	0.0316707
406982	MIR20A	microRNA 20a	6.31352	6.26664	6.41027	5.79652	5.96127	6.06685	-1.30912	-0.388597	1.30912	down	0.000239193	0.0316707
406979	MIR19A	microRNA 19a	6.31352	6.26664	6.41027	5.79652	5.96127	6.06685	-1.30912	-0.388597	1.30912	down	0.000239193	0.0316707
407975	MIR17HG	miR-17-92 cluster host gene	6.31352	6.26664	6.41027	5.79652	5.96127	6.06685	-1.30912	-0.388597	1.30912	down	0.000239193	0.0316707
631	BFSP1	beaded filament structural protein 1, filensin	5.57037	5.53472	5.64627	5.15674	5.31341	5.11443	-1.30942	-0.388927	1.30942	down	0.000212307	0.0300456
283991	UBALD2	UBA-like domain containing 2	6.81724	6.94298	6.89072	6.58713	6.38133	6.49194	-1.31663	-0.396847	1.31663	down	4.61303e-05	0.0149696
6507	SLC1A3	solute carrier family 1 (glial high affinity glutamate transporter), member 3	7.7495	7.76809	7.89304	7.38607	7.48455	7.34883	-1.31682	-0.39706	1.31682	down	1.02608e-05	0.00683906
23013	SPEN	spen family transcriptional repressor	6.94951	6.87712	7.01812	6.60685	6.55446	6.4839	-1.31937	-0.399847	1.31937	down	1.77509e-05	0.00940137
6303	SAT1	spermidine/spermine N1-acetyltransferase 1	11.1812	11.067	11.1627	10.7856	10.7188	10.7027	-1.32066	-0.401263	1.32066	down	1.34025e-07	0.000527054
55758	RCOR3	REST corepressor 3	6.10046	6.14393	6.15958	5.71319	5.75071	5.72916	-1.32284	-0.403637	1.32284	down	1.69398e-05	0.00925218
84961	FBXL20	F-box and leucine-rich repeat protein 20	7.00976	7.03218	7.19985	6.71761	6.6444	6.66513	-1.32398	-0.404883	1.32398	down	2.24657e-05	0.0102019
1490	CTGF	connective tissue growth factor	4.63335	4.69952	4.88195	4.34168	4.28718	4.37112	-1.32404	-0.404947	1.32404	down	0.000450869	0.0408637
23595	ORC3	origin recognition complex subunit 3	5.39682	5.15216	5.2248	4.76909	5.00845	4.76909	-1.32781	-0.40905	1.32781	down	0.000720981	0.0487996
116039	OSR2	odd-skipped related transciption factor 2	5.28656	5.32895	5.52618	4.95615	4.99885	4.95154	-1.33027	-0.411717	1.33027	down	0.00020093	0.0292233
115294	PCMTD1	protein-L-isoaspartate (D-aspartate) O-methyltransferase domain containing 1	7.56695	7.41808	7.62848	7.21521	6.99605	7.16465	-1.33102	-0.412533	1.33102	down	6.03991e-05	0.0174222
57214	CEMIP	cell migration inducing protein, hyaluronan binding	8.14339	8.08378	8.11591	7.76952	7.67086	7.66079	-1.33235	-0.41397	1.33235	down	1.12081e-06	0.00314829
27086	FOXP1	forkhead box P1	6.41139	6.19603	6.33795	5.91825	5.91346	5.87006	-1.33287	-0.414533	1.33287	down	4.6441e-05	0.0149696
339318	ZNF181	zinc finger protein 181	5.58418	5.54794	5.60903	5.19808	4.98283	5.31159	-1.33442	-0.416217	1.33442	down	0.00035267	0.0374831
5727	PTCH1	patched 1	6.96062	6.89288	7.0413	6.48677	6.53738	6.57122	-1.35017	-0.433143	1.35017	down	6.31093e-06	0.00537826
5166	PDK4	pyruvate dehydrogenase kinase, isozyme 4	4.73598	4.61361	4.55643	4.23846	4.08682	4.28058	-1.3504	-0.433387	1.3504	down	0.000290665	0.0346248
28984	RGCC	regulator of cell cycle	7.04097	6.95195	7.04628	6.57566	6.54134	6.61678	-1.35204	-0.43514	1.35204	down	3.19854e-06	0.0050313
64798	DEPTOR	DEP domain containing MTOR-interacting protein	5.37791	5.46947	5.44573	5.01815	5.17066	4.7988	-1.35207	-0.435167	1.35207	down	0.000445813	0.0408318
10150	MBNL2	muscleblind-like splicing regulator 2	6.83045	6.85868	6.83467	6.37294	6.48704	6.34668	-1.35571	-0.439047	1.35571	down	5.08356e-06	0.00537766
3480	IGF1R	insulin like growth factor 1 receptor	6.27802	6.42592	6.35999	5.94494	5.9506	5.85012	-1.35606	-0.439423	1.35606	down	1.56239e-05	0.00877728
10194	TSHZ1	teashirt zinc finger homeobox 1	5.9361	5.98338	6.04647	5.50203	5.62977	5.50792	-1.35856	-0.442077	1.35856	down	2.29785e-05	0.0102685
80144	FRAS1	Fraser extracellular matrix complex subunit 1	6.11737	5.9347	6.26574	5.80379	5.68193	5.488	-1.36418	-0.44803	1.36418	down	0.000524648	0.0436039
9185	REPS2	RALBP1 associated Eps domain containing 2	5.28904	5.21111	5.43558	4.83709	5.04707	4.69015	-1.36965	-0.453807	1.36965	down	0.000513453	0.0429607
6235	RPS29	ribosomal protein S29	9.39422	9.27777	9.3403	8.88531	8.90602	8.85202	-1.37203	-0.456313	1.37203	down	8.05632e-08	0.00044453
286	ANK1	ankyrin 1	4.31296	4.07015	4.24254	3.75874	3.82525	3.67121	-1.37251	-0.456817	1.37251	down	0.000317364	0.0362668
7567	ZNF19	zinc finger protein 19	4.66278	4.63466	4.75147	4.23299	4.2962	4.14493	-1.37389	-0.458263	1.37389	down	8.99607e-05	0.0199566
414899	BLID	BH3-like motif containing, cell death inducer	4.87616	5.02861	5.18954	4.63488	4.69015	4.35828	-1.38543	-0.470333	1.38543	down	0.00072721	0.0489773
384	ARG2	arginase 2	6.17072	6.22669	6.34636	5.91472	5.69937	5.69484	-1.39308	-0.47828	1.39308	down	4.07751e-05	0.0138927
154091	SLC2A12	solute carrier family 2 (facilitated glucose transporter), member 12	5.51225	5.64415	5.39714	5.05612	5.12028	4.89942	-1.40695	-0.492573	1.40695	down	8.40723e-05	0.0196127
276	AMY1A	amylase, alpha 1A (salivary)	5.96864	5.72792	5.65515	5.2256	5.31535	5.32193	-1.41057	-0.496277	1.41057	down	7.04883e-05	0.0186037
277	AMY1B	amylase, alpha 1B (salivary)	5.96864	5.72792	5.65515	5.2256	5.31535	5.32193	-1.41057	-0.496277	1.41057	down	7.04883e-05	0.0186037
278	AMY1C	amylase, alpha 1C (salivary)	5.96864	5.72792	5.65515	5.2256	5.31535	5.32193	-1.41057	-0.496277	1.41057	down	7.04883e-05	0.0186037
280	AMY2B	amylase, alpha 2B (pancreatic)	5.96864	5.72792	5.65515	5.2256	5.31535	5.32193	-1.41057	-0.496277	1.41057	down	7.04883e-05	0.0186037
281	AMYP1	amylase, alpha pseudogene 1	5.96864	5.72792	5.65515	5.2256	5.31535	5.32193	-1.41057	-0.496277	1.41057	down	7.04883e-05	0.0186037
279	AMY2A	amylase, alpha 2A (pancreatic)	5.96864	5.72792	5.65515	5.2256	5.31535	5.32193	-1.41057	-0.496277	1.41057	down	7.04883e-05	0.0186037
27250	PDCD4	programmed cell death 4 (neoplastic transformation inhibitor)	7.87993	7.66966	7.85338	7.37642	7.19784	7.33479	-1.41223	-0.497973	1.41223	down	5.7219e-06	0.00537826
54800	KLHL24	kelch like family member 24	6.40819	6.23819	6.44321	6.03065	5.80564	5.72617	-1.42311	-0.509043	1.42311	down	5.90737e-05	0.0174222
23401	FRAT2	frequently rearranged in advanced T-cell lymphomas 2	6.01898	5.84319	5.81121	5.31282	5.46805	5.36305	-1.42387	-0.50982	1.42387	down	2.03007e-05	0.0101054
2012	EMP1	epithelial membrane protein 1	5.90945	5.89822	5.90945	5.43802	5.48567	5.25012	-1.42844	-0.514437	1.42844	down	1.34061e-05	0.0078686
8412	BCAR3	breast cancer anti-estrogen resistance 3	6.06226	5.88802	5.99216	5.42865	5.34345	5.5066	-1.46874	-0.55458	1.46874	down	5.19647e-06	0.00537766
10788	IQGAP2	IQ motif containing GTPase activating protein 2	4.67666	4.43196	4.81274	3.98762	3.98555	4.22748	-1.4882	-0.57357	1.4882	down	0.000180991	0.0282439
8660	IRS2	insulin receptor substrate 2	6.96628	7.03858	7.02366	6.51266	6.37993	6.40641	-1.49123	-0.576507	1.49123	down	2.69287e-07	0.000882476
56997	ADCK3	aarF domain containing kinase 3	5.61579	5.71844	5.74076	5.25326	5.00021	4.99649	-1.52451	-0.608343	1.52451	down	8.52364e-06	0.00613787
57161	PELI2	pellino E3 ubiquitin protein ligase family member 2	4.68893	4.61464	4.96202	4.11278	4.22754	4.0618	-1.53811	-0.621157	1.53811	down	3.93633e-05	0.0136988
58495	OVOL2	ovo-like zinc finger 2	4.74485	4.80644	4.78726	4.19483	3.9779	4.19104	-1.57818	-0.65826	1.57818	down	4.62858e-06	0.00537766
8821	INPP4B	inositol polyphosphate-4-phosphatase type II B	4.4811	4.22813	4.49289	3.79897	3.72583	3.65513	-1.59556	-0.674063	1.59556	down	1.15262e-05	0.0070823
6414	SEPP1	selenoprotein P, plasma, 1	6.59098	6.2302	6.34753	5.62915	5.78549	5.58395	-1.65104	-0.723373	1.65104	down	3.47829e-06	0.00526092
